# Supplementary material for: Association of Sarcopenia and Visceral Obesity with Clinical Outcomes Among Older Adults with Cardiovascular Disease: A Retrospective Cohort Study
Source: J Clin Med. 2025 Jun 12;14(12):4191. doi: 10.3390/jcm14124191 (PMC12194000; doi:10.3390/jcm14124191)
Supplement: Supplementary file 1 [file jcm-14-04191-s001.zip]

Archive with 1 entries (1 files):
- jcm-3670669-supplementary.pdf
